# Supplementary material for: The Acute Effects of Schoolbag Loading on Posture and Gait Mechanics in 10- to 13-Year-Old Children: A Cohort from the North West Province
Source: Children (Basel). 2023 Sep 1;10(9):1497. doi: 10.3390/children10091497 (PMC10528080; doi:10.3390/children10091497)
Supplement: Supplementary file 1 [file children-10-01497-s001.zip]

Archive with 4 entries (4 files):
- Supplementary File S1.xlsx
- Supplementary File S2.xlsx
- Supplementary Table S1.pdf
- Supplementary Table S2.pdf
