# Supplementary material for: The Acute Effects of Schoolbag Loading on Posture and Gait Mechanics in 10- to 13-Year-Old Children: A Cohort from the North West Province
Source: Children (Basel). 2023 Sep 1;10(9):1497. doi: 10.3390/children10091497 (PMC10528080; doi:10.3390/children10091497)
Supplement: Supplementary file 1 [file children-10-01497-s001.zip › Supplementary File S1.xlsx]

## Sheet: Studies3
Hemisphere	Study	Title	Country	Number of children	Age	Lat	Lon	Year Published	Alpha-2 code	Alpha-3 code	Latitude (average)	Longitude (average)	Bag_mass_mean	Bag_mass_SD	Rel_bag_mass_mean	Rel_bag_mass_SD	Body_mass_mean	Body_mass_SD
N	1	Prevalence, Risk Factors and Outcomes of Neck, Shoulders and Low-Back Pain in Secondary-School Children	Tunisia	1221	15.1	34	9	2019	TN	TUN	34	9	3	1.3	5.4	2.8	59	14.4
N	2	Schoolbag carriage and schoolbag-related musculoskeletal discomfort among primary school children	Ireland	529	10.6	53	-8	2019	IE	IRL	53	-8	4.8	1.47	12.6	4.29	38.0952	11.6667
N	3	The relationship between back pain and schoolbag use: a cross-sectional study of 5,318 Italian students	Italy	5318	12.5	42.8333	12.8333	2016	IT	ITA	42.8333	12.8333	6.3	1.8	12.8	5	52.3	13.1
N	4	Assessment of the elementary school students' schoolbag weight in the urban environment in Poland: A cross-sectional study carried out as a part of the 'Lightweight Schoolbag' and 'Let's Get the Kids Moving' projects	Poland	650	8.7	52	20	2022	PL	POL	52	20	3.7	0.92	13	3.8	28.4615	7.07692
N	5	Schoolbag weight carriage in Portuguese children and adolescents: a cross-sectional study comparing possible influencing factors	Portugal	680	10.6	39.5	-8	2019	PT	PRT	39.5	-8	4.99	1.42	13	4.4	41.2	11.9
N	6	Guidelines for schoolbag carriage: An appraisal of safe load limits for schoolbag weight and duration of carriage	Ireland	462	10.6	53	-8	2015	IE	IRL	53	-8	4.7	1.43	12.4	4.18	37.9032	11.5323
N	7	Neck, shoulder and low back pain in secondary schoolchildren in relation to schoolbag carriage: should the recommended weight limits be gender-specific?	Iran	586	12.8	32	53	2014	IR	IRN	32	53	2.8	0.94	7.1	2.81	50.7	14.3
N	8	Loading rate patterns in scoliotic children during gait: the impact of the schoolbag carriage and the importance of its position	Greece	16	12	39	22	2012	GR	GRC	39	22	7	0	15	0	55	7
N	9	Schoolbag weight carriage by primary school pupils	Poland	108	8	52	20	2014	PL	POL	52	20	3.23	0.68	12.9	4.1	29	6
N	10	Normative values for relative schoolbag weight in primary school children aged 6-14 from Czech Republic: A pilot study	Czech Republic	584	9.6	49.75	15.5	2019	CZ	CZE	49.75	15.5	4.9	1.3	14.3	4.7	37.5	13.1
N	11	Schoolbags and back pain in children between 8 and 13 years: a national study	Malta	3852	11.5	35.8333	14.5833	2017	MT	MLT	35.8333	14.5833	6.9	2	16.7	6.3	41.3174	11.976
S	12	Musculoskeletal pain and school bag use: a cross-sectional study among Ugandan pupils	Uganda	532	13.6	1	32	2014	UG	UGA	1	32	3.78	1.97	8.46	5	46.62	9.1
N	13	The Effects of Age and Gender on the Weight and Use of Schoolbags	Greece	703	10.7	39	22	2010	GR	GRC	39	22	5.3	1.25	12.7	4	45.1	15.4
N	14	The use of schoolbags and musculoskeletal symptoms among primary school children: are the recommended weight limits adequate?	Iran	307	9.3	32	53	2013	IR	IRN	32	53	2.9	0.93	10.1	3.55	31.2	9.97
N	15	Ergonomic factors of school bags and their adaptation to the weight of students	Iran	721	9.82	32	53	2020	IR	IRN	32	53	3.38	0.96	10.3713	2.94569	32.59	10.11
N	16	Prevalence and risk factors of low back pain among school age children in Iran	Iran	1611	13	32	53	2017	IR	IRN	32	53	3.1	1.6	6.5	3.6	49.7	11.36
S	17	Musculoskeletal pain and associated factors among Ethiopian elementary school children	Ethiopia	723	10	8	38	2018	ET	ETH	8	38	3.84	1.57	12.6316	5.16447	30.4	8.7
N	18	Factors affecting the prevalence of idiopathic scoliosis among children aged 8-15 years in Prishtina, Kosovo	Montenegro	1619	11.67	42	19	2021	ME	MNE	42	19	4.03	1.24	8.35753	2.57155	48.22	15.3
N	19	Backpack weight and musculoskeletal symptoms in secondary school students, tehran, iran	Iran	213	13.4	32	53	2010	IR	IRN	32	53	2.48	0.72	6.48027	1.88137	38.27	8.8
N	20	The weight of schoolbags and the occurrence of neck, shoulder, and back pain in young adolescents	Netherlands	745	13	52.5	5.75	2003	NL	NLD	52.5	5.75	7.8	3.2	14.7	6.25	51.2
N	21	Ergonomics evaluation of school bags in Tehran female primary school children	Iran	212	8.5	32	53	2017	IR	IRN	32	53	4.1	0.495759	12.54	4.22	34.9	10
N	22	Effects of sex and mode of carrying schoolbags on ground reaction forces and temporal characteristics of gait	Greece	18	8.52	39	22	2009	GR	GRC	39	22	5.6695	0.6239	17	0	33.35	3.67
N	23	The weight of pupils' schoolbags in early school age and its influence on body posture	Poland	155	7.55	52	20	2017	PL	POL	52	20	6.3	0.8	23.2472	2.95203	27.1	5
N	24	Impact of backpack type on respiratory muscle strength and lung function in children	Portugal	37	10.8	39.5	-8	2015	PT	PRT	39.5	-8	4.884	1.135	10	5	48.84	11.35
N	25	Variation of spatiotemporal parameters in school children carrying different backpack loads: a cross sectional study	Spain	231	9.13	40	-4	2019	ES	ESP	40	-4	4.83125	1.59	12.5	6.45497	38.65	12.72
N	26	Prevalence and determinants of musculoskeletal pain among school-going children carrying schoolbags: A cross-sectional study from Central India	India	934	11.37	20	77	2022	IN	IND	20	77	6.31	1.66	16.5	4.33987	38.25	2.08
N	27	Alterations in the plantar pressure patterns of overweight and obese schoolchildren due to backpack carriage	Italy	70	9.3	42.8333	12.8333	2013	IT	ITA	42.8333	12.8333	5.4	1.2	18.0602	4.01338	29.9	5.4
S	28	Weight excess of school materials and its risks factors in South Brazil. A cross sectional study	Brazil	463	10.12	-10	-55	2008	BR	BRA	-10	-55	5.16	0.95	12.0702	2.22222	42.75	10.09
N	29	Effects of School-Based Educational Program on Backpack Carrying Behavior in Teenage Students	Iran	138	13.55	32	53	2022	IR	IRN	32	53	3.11	1.07	6.2	2.99	53.86	12.7
N	30	The effects of carrying extra weight on ankle stability in adolescent basketball players	Turkey	20	11.05	39	35	2010	TR	TUR	39	35	9.164	3.258	20	0	45.82	16.29
N	31	Short-term effects of backpack load placement on spine deformation and repositioning error in schoolchildren	China	19	11.4	35	105	2010	CN	CHN	35	105	6.045	1.05	15	0	40.3	7
N	32	The effect of shoulder-girdle loading by a school bag on lung volumes in Chinese primary school children	China	43	9.6	35	105	2001	CN	CHN	35	105	6.38	1.392	20	0	31.9	6.96
N	33	Backpacks on Schoolchildren’s Perceptions of Load, Associations With Back Pain and Factors Determining the Load	Italy	237	11.6	42.8333	12.8333	2002	IT	ITA	42.8333	12.8333	7.74	1.67526	18	3.89596	43	9.2
S	34	School bag carriage and pain in school children	South Africa	176	11.48	-29	24	2022	ZA	ZAF	-29	24	6.57	2.87	17.01	6.9	39.57	11.66
N	35	Back pain and backpacks in school children	United States	1540	12.4	38	-97	2006	US	USA	38	-97	4	1.7	7	3.03571	56	24.2857
N	37	Association of relative backpack weight with reported pain, pain sites, medical utilization, and lost school time in children and adolescents	United States	531	13	38	-97	2007	US	USA	38	-97	7.0564	1.8644	11.8	4.3	59.8	15.8
N	38	Correlation between backpack weight and way of carrying, sagittal and frontal spinal curvatures, athletic activity, and dorsal and low back pain in schoolchildren and adolescents	Greece	3441	12	39	22	2004	GR	GRC	39	22	4.6	1.2	9.58333	2.5	48	13
S	39	Schoolbag weight and musculoskeletal symptoms in New Zealand secondary schools	New Zealand	140	6.6	-41	174	2005	NZ	NZL	-41	174	6.6	2.2	11.7	4.3	54.7	11.7
N	40	Back Pain And School Bag Use: A Cross-Sectional Study Among School Children In Kashmir Valley	India	2005	11.03			2017	IN	IND	20	77	4.85	2.05	6.89	2.31	31.79
