# Supplementary material for: The Acute Effects of Schoolbag Loading on Posture and Gait Mechanics in 10- to 13-Year-Old Children: A Cohort from the North West Province
Source: Children (Basel). 2023 Sep 1;10(9):1497. doi: 10.3390/children10091497 (PMC10528080; doi:10.3390/children10091497)
Supplement: Supplementary file 1 [file children-10-01497-s001.zip › Supplementary File S2.xlsx]

## Sheet: Stats Results
combo	m.diff	p	ci_up	ci_lo	MoE	newcolor	p.adj	p.adj.2
SA-Tunisia	11.61	1.71402e-53	12.6483	10.5717	-1.03827	#e9967a	3.42805e-52	p<0.001
SA-Montenegro	8.65247	6.5571e-38	9.68647	7.61847	-1.034	#e9967a	1.24585e-36	p<0.001
SA-Uganda	8.55	7.30374e-37	9.66002	7.43998	-1.11002	#e9967a	1.24164e-35	p<0.001
SA-Iran	8.53978	2.89818e-37	9.59943	7.48012	-1.05965	#e9967a	5.21672e-36	p<0.001
SA-USA	7.61	4.83746e-32	8.6602	6.5598	-1.0502	#e9967a	7.73994e-31	p<0.001
SA-Portugal	5.51	9.94656e-19	6.64488	4.37512	-1.13488	#e9967a	1.39252e-17	p<0.001
SA-India	5.315	2.54936e-19	6.35528	4.27472	-1.04028	#e9967a	3.82404e-18	p<0.001
SA-NZ	5.31	2.28254e-15	6.55865	4.06135	-1.24865	#e9967a	2.73905e-14	p<0.001
SA-Brazil	4.93982	3.17466e-17	5.98582	3.89383	-1.04599	#e9967a	4.12706e-16	p<0.001
SA-Ireland	4.51	2.69019e-14	5.60136	3.41864	-1.09136	#e9967a	2.95921e-13	p<0.001
SA-Spain	4.51	7.19661e-11	5.83048	3.18952	-1.32048	#e9967a	6.47695e-10	p<0.001
SA-Ethiopia	4.37842	1.25219e-13	5.47098	3.28586	-1.09256	#e9967a	1.25219e-12	p<0.001
SA-Greece	3.43917	5.01332e-10	4.47031	2.40802	-1.03114	#e9967a	4.01066e-09	p<0.001
SA-Czech Republic	2.71	1.9994e-06	3.80419	1.61581	-1.09419	#e9967a	1.19964e-05	p<0.001
SA-Netherlands	2.31	6.46124e-05	3.42929	1.19071	-1.11929	#e9967a	0.000323062	p<0.001
SA-Italy	0.723266	0.173602	1.76782	-0.32129	-1.04456	grey	0.694407	p== 0.694
SA-Poland	0.627589	0.263508	1.73077	-0.475592	-1.10318	grey	0.790524	p== 0.791
SA-Malta	0.31	0.559251	1.35533	-0.735333	-1.04533	grey	0.790524	p== 0.791
SA-China	-0.49	0.347433	0.53649	-1.51649	-1.02649	grey	0.790524	p== 0.791
SA-Turkey	-2.99	3.92204e-08	-1.96351	-4.01649	-1.02649	#6495ed	2.74543e-07	p<0.001
